# Supplementary material for: Microbiomic Analysis of Bacteria Associated with Rock Tripe Lichens in Continental and Maritime Antarctic Regions
Source: J Fungi (Basel). 2022 Aug 3;8(8):817. doi: 10.3390/jof8080817 (PMC9409739; doi:10.3390/jof8080817)
Supplement: Supplementary file 1 [file jof-08-00817-s001.zip]

Archive with 1 entries (1 files):
- jof-1773204-supplementary.xlsx
