# Supplementary material for: Microbiomic Analysis of Bacteria Associated with Rock Tripe Lichens in Continental and Maritime Antarctic Regions
Source: J Fungi (Basel). 2022 Aug 3;8(8):817. doi: 10.3390/jof8080817 (PMC9409739; doi:10.3390/jof8080817)
Supplement: Supplementary file 1 [file jof-08-00817-s001.zip › jof-1773204-supplementary.xlsx]

## Sheet: Table S1
Table S1. List of BioProject numbers, DDBJ Sequence Read Archive (DRA) accession numbers, and BioSample accession numbers of the V3-V4 sequence datasets registered to the public database of DDBJ.
Sample	DRA acc. #	BioProject #	BioSample acc. #
S1	DRA014252	PRJDB13657	SAMD00494392
S2	DRA014252	PRJDB13657	SAMD00494393
S3	DRA014252	PRJDB13657	SAMD00494394
S4	DRA008580	PRJDB8443	SAMD00175327
S5	DRA008580	PRJDB8443	SAMD00175328
S6	DRA014252	PRJDB13657	SAMD00494395
S7	DRA014252	PRJDB13657	SAMD00494396
S8	DRA014252	PRJDB13657	SAMD00494397
S9	DRA014252	PRJDB13657	SAMD00494398
S10	DRA014252	PRJDB13657	SAMD00494399
S11	DRA014252	PRJDB13657	SAMD00494400
S12	DRA014252	PRJDB13657	SAMD00494401
S13	DRA014252	PRJDB13657	SAMD00494402
S14	DRA008580	PRJDB8443	SAMD00175326
S15	DRA014252	PRJDB13657	SAMD00494403
S16	DRA008580	PRJDB8443	SAMD00175323
S17	DRA014252	PRJDB13657	SAMD00494404
S18	DRA008580	PRJDB8443	SAMD00175324
SI01	DRA014252	PRJDB13657	SAMD00494405
SI02	DRA014252	PRJDB13657	SAMD00494406
SI03	DRA014252	PRJDB13657	SAMD00494407
SI04	DRA014252	PRJDB13657	SAMD00494408

## Sheet: Table S2
Table S2. List of the accession numbers of near-full-length fungal 18S rRNA gene sequences of the studied rock tripe lichen samples, the accession numbers, and the most closely related species with respective accession numbers, as well as similarity values (%).
Sample	< Accession #	Closest species	< Accession #	Similarity (%)
S1	LC712411	Umbilicaria decussata	KY948001	98.6
S2	LC712412	Umbilicaria decussata	KY948001	98.6
S3	LC712413	Umbilicaria decussata	KY948001	98.6
S4	LC487922	Umbilicaria decussata	KY948001	95.1
S5	LC487917	Umbilicaria rhizinata	KY948011	99.7
S6	LC712414	Umbilicaria decussata	KY948001	98.6
S7	LC712415	Umbilicaria decussata	KY948001	98.5
S8	LC712416	Umbilicaria decussata	KY948001	98.5
S9	LC712417	Umbilicaria decussata	KY948001	98.5
S10	LC712418	Umbilicaria decussata	KY948001	98.6
S11	LC712419	Umbilicaria decussata	KY948001	97.9
S12	LC712420	Umbilicaria decussata	KY948001	98.3
S13	LC712421	Umbilicaria decussata	KY948001	97.3
S14	LC712422	Umbilicaria decussata	KY948001	97.1
S15	LC487920	Umbilicaria decussata	KY948001	97.1
S16	LC487919	Umbilicaria decussata	KY948001	97.2
S17	LC712423	Umbilicaria decussata	KY948001	95.8
S18	LC487921	Umbilicaria decussata	KY948001	94.2
SI01	LC712424	Umbilicaria aprina	KY948014	99.8
SI02	LC712425	Umbilicaria rhizinata	KY948011	99.7
SI03	LC712426	Umbilicaria rhizinata	KY948011	99.7
SI04	LC712427	Umbilicaria rhizinata	KY948011	99.8

## Sheet: Table S3
Table S3. List of the accession numbers of near-full-length algal 18S rRNA gene sequences of the studied rock tripe lichen samples, the accession numbers, and the most closely related species with respective accession numbers, as well as similarity values (%).
Sample	< Accession #	Closest species	< Accession #	Similarity (%)
S1	LC713009	Trebouxia sp. SAG 2463	KM020032	99.7
S2	LC713010	Trebouxia sp. SAG 2463	KM020032	99.7
S3	LC713011	Trebouxia sp. SAG 2463	KM020032	99.7
S4	LC713012	Trebouxia sp. SAG 2463	KM020032	99.8
S5	LC487925	Trebouxia aggregata	MT901379	99.7
S6	LC713013	Trebouxia sp. SAG 2463	KM020032	99.8
S7	LC713014	Trebouxia sp. SAG 2463	KM020032	99.8
S8	LC713015	Trebouxia sp. SAG 2463	KM020032	99.8
S9	LC713016	Trebouxia sp. SAG 2463	KM020032	99.8
S10	LC713017	Trebouxia sp. SAG 2463	KM020032	99.8
S11	LC713018	Trebouxia sp. SAG 2463	KM020032	99.9
S12	LC713019	Trebouxia sp. SAG 2463	KM020032	99.8
S13	LC713020	Trebouxia sp. SAG 2463	KM020032	99.9
S14	LC713021	Trebouxia aggregata	MT901379	99.7
S15	LC713022	Trebouxia aggregata	MT901379	99.8
S16	LC713023	Trebouxia aggregata	MT901379	99.6
S17	LC713024	Trebouxia sp. SAG 2463	KM020032	99.8
S18	LC713025	Trebouxia aggregata	MT901379	99.7
SI01	LC713026	Trebouxia aggregata	MT901379	98.5
SI02	LC713027	Trebouxia aggregata	MT901379	98.6
SI03	LC713028	Trebouxia aggregata	MT901379	98.7
SI04	LC713029	Trebouxia aggregata	MT901379	99

## Sheet: Figure S1
Figure S1. Rarefaction curves based on the numbers of reads and OTUs from 18 sampling sites in the Syowa Station region and 4 sites on Signy Island.

## Sheet: Figure S2
Figure S2. Bacterial class composition of OTUs in lichen samples from the Syowa Station region in East Antarctica (S1 to S18) and Signy Island in the Maritime Antarctic (SI01 to SI04).

## Sheet: Figure S3
Figure S3. Bacterial order composition of OTUs in lichen samples from the Syowa Station region (S1 to S18) and Signy Island in the Maritime Antarctic (SI01 to SI04).

## Sheet: Figure S4
Figure S4. Bacterial family composition of OTUs in lichen samples from the Syowa Station region (S1 to S18) and Signy Island in the Maritime Antarctic (SI01 to SI04).

## Sheet: Figure S5
Figure S5. Bacterial genus composition of OTUs in lichen samples from the Syowa Station region (S1 to S18) and Signy Island in the Maritime Antarctic (SI01 to SI04).

## Sheet: Figure S6
Figure S6. PCA plots of OTU-derived species (upper left), genera (upper middle), families (upper right), orders (lower left), classes (lower middle) and phyla (lower right) of the lichens sampled from Signy Island (green) and the Syowa Station region (red).

## Sheet: Figure S7
Figure S7. PCA plot of OTU-derived species (upper left), genera (upper middle), families (upper right), orders (lower left), classes (lower middle) and phyla (lower right) of the lichens sampled from three areas (purple, pale blue and yellow in Figure 1) within the Syowa Station region.

[truncated: 4 more sheets: Figure S8, Figure S9, Figure S10, Figure S11]
